# Supplementary material for: Increased chromatin accessibility facilitates intron retention in specific cell differentiation states
Source: Nucleic Acids Res. 2022 Nov 10;50(20):11563–79. doi: 10.1093/nar/gkac994 (PMC9723627; doi:10.1093/nar/gkac994)
Supplement: gkac994_Supplemental_Files [file gkac994_supplemental_files.zip]

Archive with 3 entries (3 files):
- Supplementary Materials_rev2.docx
- Supplementary_Table_6.xlsx
- Supplementary_Table_S2.xlsx
