# Supplementary material for: Increased chromatin accessibility facilitates intron retention in specific cell differentiation states
Source: Nucleic Acids Res. 2022 Nov 10;50(20):11563–79. doi: 10.1093/nar/gkac994 (PMC9723627; doi:10.1093/nar/gkac994)
Supplement: gkac994_Supplemental_Files [file gkac994_supplemental_files.zip › Supplementary_Table_6.xlsx]

## Sheet: VIM dynamic introns 
Features	Elastic Net	Conditional RF	SVM
GCHmeth_100bp3ss	100	100	100
GCHmeth_100bp5ss	92.2023	67.6931	96.6766
GCHmeth_100bpmid	45.6292	22.6148	89.6035
GCHoccup_100bp5ss	48.0415	20.949	82.2154
GCcont_int	44.3406	51.2872	19.6004
GCHoccup_100bp3ss	20.3976	7.01666	77.4784
GCHoccup_100bpmid	21.7495	9.1368	73.2005
gnomePeak_olap_NFR_100bp3ssPeak	27.0386	26.2998	5.94316
H3K36me3_olap_100bpmidStrongPeak	32.5158	4.99748	18.7851
H3K27ac_olap_100bpmidPeak	47.9826	0.908632	6.45314
avemethint_100bp5ss	30.7851	5.75467	12.7547
H3K36me3_olap_100bp5ssStrongPeak	26.4393	4.03836	17.704
avemethint_100bp3ss	21.4956	8.632	15.9593
GCcont_3ssexon	15.5022	14.74	14.6065
H3K36me3_olap_100bp3ssStrongPeak	21.5508	4.59364	16.3491
GCcont_5ssexon	12.0095	16.9107	11.3469
avemethint_100bpmid	28.8684	6.15851	2.25612
H3K27ac_olap_100bp3ssPeak	28.7779	0.302877	5.42163
MaxEntScore3ss	22.7574	1.36295	9.31662
H3K36me3_olap_100bp3ssPeak	21.1327	1.26199	8.2653
gnomePeak_olap_NFR_100bp5ssPeak	6.40194	9.74255	14.4478
gnomePeak_olap_NFR_100bpmid	14.2273	1.36295	14.8719
H3K4me3_olap_100bp5ssPeak	23.8534	0.252398	2.9592
CpGsRepi_100bp5ss	15.4509	3.28117	7.80373
H3K4me1_olap_100bp3ssPeak	21.0842	0.454316	2.63737
gnomePeak_olap_100bp3ssPeak	18.7076	1.66583	3.59791
H3K27ac_olap_100bp5ssNo	16.1766	1.31247	4.84398
Length	5.45079	0.757193	14.557
H3K9me3_olap_100bp3ssPeak	18.3938	0.252398	0.777347
H3K9me3_olap_100bp5ssPeak	17.9857	0.252398	1.03646
CpGsRepi_100bpmid	0	3.48309	15.6658
H3K36me3_olap_100bpmidPeak	10.4871	1.31247	6.70565
Length_5ssexon	10.1555	1.06007	4.45696
H3K36me3_olap_100bp5ssPeak	8.68191	1.91822	4.52875
CpGsRepi_100bp3ss	0.15142	2.01918	11.3362
H3K27ac_olap_100bp5ssStrongPeak	11.939	0.252398	1.27577
H3K27me3_olap_100bpmidPeak	10.7343	0.252398	2.06798
gnomePeak_olap_100bp5ssPeak	4.13642	4.89652	3.62267
H3K4me3_olap_100bp3ssStrongPeak	10.5172	0.252398	0.538037
H3K4me3_olap_100bpmidStrongPeak	10.4344	0.252398	0.538037
H3K4me3_olap_100bpmidPeak	8.97659	0.252398	0.861519
H3K27me3_olap_100bp5ssPeak	6.75948	0.252398	1.80886
MaxEntScore5ss	5.55488	0	3.0706
H3K27me3_olap_100bp3ssPeak	5.58159	0.252398	1.80886
H3K27ac_olap_100bp3ssStrongPeak	6.01854	0.252398	0.533085
H3K27ac_olap_100bpmidStrongPeak	5.79028	0.252398	0.533085
H3K9me3_olap_100bpmidPeak	5.46708	0.252398	0.777347
H3K4me1_olap_100bp3ssStrongPeak	5.20761	0.252398	0.582598
H3K4me1_olap_100bp5ssStrongPeak	5.25877	0.252398	0.458817
H3K4me1_olap_100bpmidStrongPeak	5.27307	0.252398	0.323482
H3K27ac_olap_100bp5ssPeak	0.570967	1.16103	3.56821
H3K4me3_olap_100bp3ssPeak	4.43158	0.252398	0.0594151
H3K27me3_olap_100bp5ssStrongPeak	3.94166	0.252398	0.259116
H3K4me3_olap_100bp5ssStrongPeak	3.27087	0.252398	0.468719
H3K4me1_olap_100bpmidPeak	2.30205	0.454316	0.848315
gnomePeak_olap_100bpmidPeak	0	0.454316	2.73144
rbp_IGF2BP3_100bp5ssYes	0.331158	0.555275	1.64712
Length_3ssexon	0.301125	5.88191e-15	2.17718
H3K4me1_olap_100bp5ssPeak	0.649291	0.454316	1.34674
rbp_IGF2BP3_100bp3ssYes	0.241855	7.84254e-15	1.64712
rbp_IGF2BP3_100bpmidYes	0.119792	0.100959	1.64712
H3K9me3_olap_100bp3ssStrongPeak	0.539277	0.252398	0.259116
H3K9me3_olap_100bpmidStrongPeak	0.524529	0.252398	0.259116
rbp_ENOX1_100bp5ssYes	0	0.252398	0.726184
rbp_ENOX1_100bp3ssYes	0	0.252398	0.726184
rbp_ENOX1_100bpmidYes	0	0.252398	0.726184
rbp_SAMD4A_100bp5ssYes	0.216257	0.252398	0.214554
rbp_SAMD4A_100bp3ssYes	0.176773	0.252398	0.214554
rbp_SAMD4A_100bpmidYes	0.101871	0.252398	0.214554
H3K9me3_olap_100bp5ssStrongPeak	0	0.252398	0
H3K27me3_olap_100bp3ssStrongPeak	0	0.252398	0
H3K27me3_olap_100bpmidStrongPeak	0	0.252398	0

## Sheet: FPKM <25 (EN)
	Elastic Net
Features	BlMo	BlMa	BlTN	BlCM	BlEM
GCcont_int	66.3604	55.354	100	100	100
Length	100	100	70.406	52.155	67.015
avemethint_100bp5ss	0	0	51.728	68.1598	65.6069
MaxEntScore5ss	44.622	26.1806	19.0378	24.4224	21.3613
avemethint_100bpmid	3.96364	0	51.6046	28.4686	47.1711
Length_3ssexon	34.891	9.0538	15.3424	26.2861	25.0374
MaxEntScore3ss	41.7777	0	18.7382	27.7643	19.5308
GCHoccup_100bp3ss	13.8141	0	49.4332	22.2059	10.6714
avemethint_100bp3ss	2.44575	0	43.9576	5.63559	40.0097
GCcont_5ssexon	12.5776	34.6365	16.6349	1.4317	11.649
GCHoccup_100bp5ss	0.0793095	0	48.8582	13.6764	13.0367
H3K36me3_olap_100bp5ssStrongPeak	9.87868	0	18.9135	24.3609	22.2855
H3K36me3_olap_100bp3ssStrongPeak	18.1109	0	15.8299	26.1513	10.6755
H3K36me3_olap_100bp3ssPeak	2.34168	0	28.8678	15.4059	10.0307
H3K36me3_olap_100bp5ssPeak	1.11065	0	25.7561	17.9318	11.7069
gnomePeak_olap_100bp5ssPeak	16.7968	7.07378	13.7854	16.0156	0
CpGsRepi_100bpmid	0	0	10.3466	24.2373	19.0717
H3K36me3_olap_100bpmidStrongPeak	12.1947	0	4.3115	22.2533	13.3609
H3K36me3_olap_100bpmidPeak	0	0	16.6461	13.4929	10.9802
GCHmeth_100bp5ss	0	0	19.3472	21.4181	0
gnomePeak_olap_NFR_100bp3ssPeak	22.9205	0	4.16465	4.0157	8.62807
gnomePeak_olap_NFR_100bpmidPeak	29.1808	0	0	2.24012	5.96215
CpGsRepi_100bp3ss	8.61679	0	12.0079	15.4712	0
GCHoccup_100bpmid	3.11148	0	27.2716	5.08503	0
H3K4me1_olap_100bp3ssPeak	6.82181	0	10.6902	11.341	2.77406
GCHmeth_100bp3ss	13.0744	0	9.81127	6.96109	1.21558
H3K4me1_olap_100bp5ssPeak	3.87458	0	10.788	12.9876	2.40389
GCHmeth_100bpmid	4.08433	0	8.83116	11.3722	3.49553
H3K27me3_olap_100bp5ssPeak	13.0544	0	0	9.77211	3.64034
Length_5ssexon	10.1319	0	8.19059	4.86827	1.9131
gnomePeak_olap_100bp3ssPeak	0.809108	0	0	18.8147	0
H3K4me1_olap_100bp3ssStrongPeak	2.11364	0	10.6761	6.73737	0
gnomePeak_olap_100bpmidPeak	12.7262	1.93809	0.0545101	4.57879	0.153128
GCcont_3ssexon	0	0	0	8.85809	9.7954
H3K4me3_olap_100bp3ssStrongPeak	0	0	0	9.06006	7.17185
H3K4me1_olap_100bp5ssStrongPeak	8.73275	0	2.99574	4.24213	0.0448393
H3K4me3_olap_100bpmidStrongPeak	0	0	0	13.805	0
H3K27ac_olap_100bpmidPeak	0.452061	0	0	1.92939	10.9742
gnomePeak_olap_NFR_100bp5ssPeak	4.05567	0	0	8.00799	1.15393
H3K27me3_olap_100bpmidPeak	0	0	0	12.6177	0
H3K4me3_olap_100bpmidPeak	0	0	0	3.92837	7.62267
H3K27ac_olap_100bp3ssPeak	8.26669	0	2.54243	0	0
H3K4me3_olap_100bp5ssPeak	0.954924	0	0	3.58567	5.48848
H3K27ac_olap_100bp3ssStrongPeak	9.49127	0	0	0	0
H3K4me1_olap_100bpmidPeak	0	0	7.72196	0	0
H3K4me1_olap_100bpmidStrongPeak	0	0	5.90207	1.66691	0
H3K27ac_olap_100bp5ssNo	0	0	0	4.14906	2.73377
H3K9me3_olap_100bp3ssPeak	0	0	0	5.59185	0.813829
H3K27ac_olap_100bp5ssPeak	2.26658	0	0	2.99251	0
H3K4me3_olap_100bp3ssPeak	0	0	0	4.2961	0
H3K9me3_olap_100bpmidPeak	0	0	0	2.80182	0
H3K27ac_olap_100bpmidStrongPeak	0	0	0	0	2.53084
H3K27me3_olap_100bp3ssPeak	0	0	0	2.25788	0
H3K4me3_olap_100bp5ssStrongPeak	1.22041	0	0	0.413926	0
H3K9me3_olap_100bp3ssStrongPeak	0	0	0	0	1.48023
CpGsRepi_100bp5ss	0	0	0	0.28672	0
H3K9me3_olap_100bp5ssPeak	0.150737	0	0.00241872	0	0
H3K27ac_olap_100bp5ssStrongPeak	0	0	0	0	0
H3K27me3_olap_100bp5ssStrongPeak	0	0	0	0	0
H3K9me3_olap_100bp5ssStrongPeak	0	0	0	0	0
H3K27me3_olap_100bp3ssStrongPeak	0	0	0	0	0
H3K27me3_olap_100bpmidStrongPeak	0	0	0	0	0
H3K9me3_olap_100bpmidStrongPeak	0	0	0	0	0

## Sheet: FPKM <25 (cRF)
	Conditional RF
Features	BlMo	BlMa	BlTN	BlCM	BlEM
GCcont_int	100	73.3983	100	100	100
Length	86.8261	100	31.2795	20.9975	38.1106
avemethint_100bp5ss	0	0.696379	31.33	49.7746	49.7633
avemethint_100bpmid	1.01338	3.48189	29.7306	10.6878	20.4181
GCcont_5ssexon	9.89056	24.3733	9.00673	5.70016	4.7696
GCHoccup_100bp5ss	2.91852	3.89972	23.771	18.3801	0.716018
avemethint_100bp3ss	0.648561	2.08914	20.303	6.36906	11.5025
GCcont_3ssexon	5.4317	5.1532	9.52862	7.15428	7.36806
MaxEntScore5ss	15.8492	6.40669	1.633	6.00553	2.12496
GCHoccup_100bp3ss	0.851236	1.11421	13.8552	13.5524	1.02783
Length_3ssexon	7.41792	7.66017	1.51515	2.63196	4.12288
GCHoccup_100bpmid	3.85083	3.06407	9.88215	4.87131	0.704469
GCHmeth_100bp5ss	0.891771	3.76045	5.55556	8.27396	0.207876
gnomePeak_olap_NFR_100bpmidPeak	11.0661	3.89972	0.690236	1.64316	1.03938
gnomePeak_olap_100bp5ssPeak	6.72882	4.31755	3.13131	1.4105	0.900797
GCHmeth_100bpmid	0.608026	3.76045	3.16498	6.18002	1.09712
gnomePeak_olap_100bp3ssPeak	0.972842	1.94986	1.09428	9.65537	1.09712
MaxEntScore3ss	7.13417	3.06407	1.17845	1.78857	1.05093
H3K36me3_olap_100bp5ssStrongPeak	1.58087	2.92479	2.03704	2.31205	4.66567
CpGsRepi_100bp3ss	5.35063	4.17827	1.07744	1.86128	0.923894
H3K36me3_olap_100bp3ssPeak	0.24321	1.11421	8.35017	0.261742	2.96801
gnomePeak_olap_100bpmidPeak	6.44507	2.08914	1.70034	1.10513	0.831505
H3K36me3_olap_100bpmidPeak	1.70247	1.94986	2.0202	3.86797	2.27509
H3K36me3_olap_100bp3ssStrongPeak	4.01297	1.25348	1.633	3.02457	1.79005
H3K36me3_olap_100bp5ssPeak	0.202675	1.39276	4.14141	1.46866	3.66093
GCHmeth_100bp3ss	1.54033	1.67131	2.9798	1.94852	0.623629
gnomePeak_olap_NFR_100bp3ssPeak	4.78314	1.94986	0.993266	0.843391	0
H3K36me3_olap_100bpmidStrongPeak	2.83745	1.11421	0.286195	2.19572	1.59372
CpGsRepi_100bpmid	2.75638	1.39276	0.286195	1.67224	1.38584
Length_5ssexon	2.3105	0	0.942761	2.06485	0.831505
CpGsRepi_100bp5ss	0.16214	3.48189	0	0.508943	1.7785
gnomePeak_olap_NFR_100bp5ssPeak	0.283745	2.50696	0.959596	0.261742	0.681372
H3K4me1_olap_100bp5ssPeak	1.09445	1.94986	0.319865	0.0436237	0.450398
H3K4me3_olap_100bp5ssPeak	0.932306	1.94986	0.286195	0	0.600531
H3K4me1_olap_100bpmidPeak	0.891771	1.94986	0.353535	0	0.496593
H3K4me1_olap_100bp3ssPeak	0.770166	2.08914	0.286195	0.0581649	0.485044
H3K4me3_olap_100bpmidPeak	0.932306	1.94986	0.286195	0.0581649	0.450398
H3K27me3_olap_100bp5ssPeak	0.932306	1.94986	0.286195	0.0290824	0.450398
H3K27ac_olap_100bp5ssNo	0.932306	1.94986	0.286195	0.0290824	0.450398
H3K27ac_olap_100bp5ssStrongPeak	0.932306	1.94986	0.286195	0.0290824	0.450398
H3K27me3_olap_100bp5ssStrongPeak	0.932306	1.94986	0.286195	0.0290824	0.450398
H3K4me1_olap_100bp5ssStrongPeak	0.932306	1.94986	0.286195	0.0290824	0.450398
H3K9me3_olap_100bp5ssPeak	0.932306	1.94986	0.286195	0.0290824	0.450398
H3K9me3_olap_100bp5ssStrongPeak	0.932306	1.94986	0.286195	0.0290824	0.450398
H3K27ac_olap_100bp3ssPeak	0.932306	1.94986	0.286195	0.0290824	0.450398
H3K27ac_olap_100bp3ssStrongPeak	0.932306	1.94986	0.286195	0.0290824	0.450398
H3K27me3_olap_100bp3ssPeak	0.932306	1.94986	0.286195	0.0290824	0.450398
H3K27me3_olap_100bp3ssStrongPeak	0.932306	1.94986	0.286195	0.0290824	0.450398
H3K4me1_olap_100bp3ssStrongPeak	0.932306	1.94986	0.286195	0.0290824	0.450398
H3K4me3_olap_100bp3ssPeak	0.932306	1.94986	0.286195	0.0290824	0.450398
H3K4me3_olap_100bp3ssStrongPeak	0.932306	1.94986	0.286195	0.0290824	0.450398
H3K9me3_olap_100bp3ssPeak	0.932306	1.94986	0.286195	0.0290824	0.450398
H3K9me3_olap_100bp3ssStrongPeak	0.932306	1.94986	0.286195	0.0290824	0.450398
H3K27ac_olap_100bpmidPeak	0.932306	1.94986	0.286195	0.0290824	0.450398
H3K27ac_olap_100bpmidStrongPeak	0.932306	1.94986	0.286195	0.0290824	0.450398
H3K27me3_olap_100bpmidStrongPeak	0.932306	1.94986	0.286195	0.0290824	0.450398
H3K4me1_olap_100bpmidStrongPeak	0.932306	1.94986	0.286195	0.0290824	0.450398
H3K4me3_olap_100bpmidStrongPeak	0.932306	1.94986	0.286195	0.0290824	0.450398
H3K9me3_olap_100bpmidPeak	0.932306	1.94986	0.286195	0.0290824	0.450398
H3K9me3_olap_100bpmidStrongPeak	0.932306	1.94986	0.286195	0.0290824	0.450398
H3K27ac_olap_100bp5ssPeak	0.932306	1.94986	0.286195	0.0290824	0.450398
H3K4me3_olap_100bp5ssStrongPeak	0.932306	1.94986	0.286195	0.0290824	0.43885
H3K27me3_olap_100bpmidPeak	0.891771	1.94986	0.286195	0.0290824	0.450398

## Sheet: FPKM 25to75 (EN)
	Elastic Net
Features	BlMo	BlMa	BlTN	BlCM	BlEM
Length	100	100	86.082	84.364	84.6059
GCcont_int	68.6396	0	100	100	100
avemethint_100bp5ss	0.947633	2.1204	71.1633	96.88	95.9492
MaxEntScore5ss	38.1222	42.044	40.5643	26.7722	32.2717
GCHoccup_100bp5ss	8.00067	24.7643	68.876	36.745	13.259
avemethint_100bpmid	2.34992	0	56.6446	27.3926	59.3748
avemethint_100bp3ss	21.1403	0	59.6495	1.78085	54.9132
MaxEntScore3ss	24.4116	23.0277	24.8565	30.2387	33.4166
GCHoccup_100bpmid	0	10.7992	52.2089	26.4333	22.4018
GCcont_3ssexon	22.9815	58.6905	15.8991	0	12.6264
GCHoccup_100bp3ss	11.0911	1.86582	58.1904	20.5789	18.2686
gnomePeak_olap_NFR_100bp3ssPeak	37.3707	13.1995	24.7898	10.3352	12.5166
GCHmeth_100bp3ss	23.7768	21.0818	25.1224	17.3977	0.90291
GCcont_5ssexon	4.9736	0	5.33906	22.4386	37.7227
GCHmeth_100bp5ss	22.5277	0	22.2134	20.227	3.21242
H3K36me3_olap_100bp3ssStrongPeak	6.49385	26.9867	13.0816	15.2265	5.46544
gnomePeak_olap_NFR_100bp5ssPeak	28.7056	0	13.4559	13.3386	8.41401
gnomePeak_olap_100bp5ssPeak	19.836	0	12.2101	22.7082	8.13764
gnomePeak_olap_100bp3ssPeak	3.48327	38.3734	0	14.8208	3.35663
Length_3ssexon	15.9151	9.49193	18.2974	6.61547	8.93857
gnomePeak_olap_NFR_100bpmidPeak	0	20.6809	7.7431	14.9134	11.851
CpGsRepi_100bp3ss	0	0	25.3543	19.5318	9.31189
H3K4me1_olap_100bp3ssPeak	9.54619	0.507971	15.9909	20.332	6.72023
Length_5ssexon	15.2752	0	13.0642	12.8565	10.129
H3K4me1_olap_100bp3ssStrongPeak	0	49.5713	0	0	0
CpGsRepi_100bpmid	0	0	4.29635	15.9248	24.1959
H3K36me3_olap_100bp5ssStrongPeak	12.3533	3.56311	0.625256	26.0382	1.79547
H3K36me3_olap_100bpmidPeak	0	24.3834	8.25801	8.37594	3.27523
gnomePeak_olap_100bpmidPeak	4.67173	12.3859	10.8626	10.6042	4.85034
H3K4me1_olap_100bp5ssStrongPeak	0.0165064	0	9.68498	11.9932	13.4601
H3K4me3_olap_100bpmidPeak	0	0	8.55187	0.851906	24.7013
GCHmeth_100bpmid	0.766479	0	13.4849	12.0964	7.28604
H3K36me3_olap_100bp3ssPeak	9.86943	0	14.4281	2.89929	5.80815
H3K4me3_olap_100bp3ssPeak	8.84835	13.604	0	9.09784	1.2189
H3K36me3_olap_100bp5ssPeak	4.43112	0	17.3567	3.53248	4.11854
H3K4me1_olap_100bp5ssPeak	0	0	9.08804	8.76183	11.3085
H3K4me1_olap_100bpmidPeak	0	7.04526	6.69905	1.29715	13.0532
H3K36me3_olap_100bpmidStrongPeak	0	0	8.99244	11.3704	6.76872
H3K27ac_olap_100bpmidPeak	0	24.7119	0	1.97657	0
CpGsRepi_100bp5ss	0	2.05844	19.2713	1.08198	0
H3K27ac_olap_100bp5ssPeak	11.5861	0	0	0	5.96955
H3K27ac_olap_100bpmidStrongPeak	9.82753	0	0	0	5.78374
H3K4me3_olap_100bpmidStrongPeak	5.41176	1.20758	0	6.03363	1.70235
H3K27ac_olap_100bp5ssStrongPeak	1.80358	4.58619	4.46041	0.0225934	1.97847
H3K4me3_olap_100bp5ssPeak	0	0	0	5.80242	6.37366
H3K4me3_olap_100bp3ssStrongPeak	0	5.35545	0	0	4.58972
H3K4me1_olap_100bpmidStrongPeak	0	0	0	2.23306	7.0587
H3K9me3_olap_100bp3ssPeak	0	0	5.98484	0	2.91061
H3K9me3_olap_100bp5ssStrongPeak	0	8.53979	0	0	0
H3K9me3_olap_100bpmidPeak	0.248849	0	0	0	7.43203
H3K9me3_olap_100bp5ssPeak	0	0	0	0	7.43719
H3K27me3_olap_100bp5ssStrongPeak	0	6.38158	0	0	0
H3K27me3_olap_100bp5ssPeak	0.62979	0	0	5.0582	0
H3K4me3_olap_100bp5ssStrongPeak	0	0	2.81813	1.2916	0
H3K27me3_olap_100bp3ssStrongPeak	0	2.8502	0	0	0
H3K27ac_olap_100bp3ssPeak	1.84725	0	0	0	0
H3K27me3_olap_100bpmidStrongPeak	0	1.18347	0	0	0
H3K27ac_olap_100bp5ssNo	0	0	0	0	0
H3K27ac_olap_100bp3ssStrongPeak	0	0	0	0	0
H3K27me3_olap_100bp3ssPeak	0	0	0	0	0
H3K9me3_olap_100bp3ssStrongPeak	0	0	0	0	0
H3K27me3_olap_100bpmidPeak	0	0	0	0	0
H3K9me3_olap_100bpmidStrongPeak	0	0	0	0	0

## Sheet: FPKM 25to75 (cRF)
	Conditional RF
Features	BlMo	BlMa	BlTN	BlCM	BlEM
GCcont_int	100	7.01031	100	100	100
Length	85.5683	61.8557	36.3011	35.8886	35.8189
avemethint_100bp5ss	2.87356	1.85567	42.9096	61.3461	61.0167
GCcont_3ssexon	23.9464	100	12.6434	11.3664	13.4826
avemethint_100bp3ss	6.00255	6.80412	36.4846	2.66368	21.2927
GCHoccup_100bp5ss	12.6437	5.56701	31.2299	17.2631	1.26241
GCHoccup_100bpmid	7.08812	3.29897	13.0564	27.1452	2.12086
avemethint_100bpmid	1.14943	2.26804	23.7953	7.19805	15.7549
GCHoccup_100bp3ss	3.76756	3.50515	25.6769	13.0744	1.5149
GCcont_5ssexon	15.645	2.8866	6.47086	7.46238	7.94479
GCHmeth_100bp3ss	10.9195	14.8454	4.63515	8.03172	0.488133
H3K36me3_olap_100bp3ssStrongPeak	2.42656	15.4639	1.05553	3.09069	2.76048
MaxEntScore5ss	8.04598	5.97938	4.29096	2.25702	3.77041
GCHmeth_100bp5ss	8.93997	2.47423	5.09408	7.34038	8.14383e-16
gnomePeak_olap_100bp5ssPeak	9.89783	3.71134	0.757228	6.07971	1.19509
gnomePeak_olap_NFR_100bp3ssPeak	11.8774	2.68041	2.31758	2.78569	0.269315
gnomePeak_olap_100bpmidPeak	6.19413	5.36082	1.5374	3.92436	1.59906
CpGsRepi_100bp3ss	6.76884	2.47423	5.18587	2.96869	0.521798
gnomePeak_olap_NFR_100bp5ssPeak	9.38697	2.68041	1.42267	2.86702	0.622791
gnomePeak_olap_100bp3ssPeak	4.5977	4.3299	0.711335	3.61936	1.09409
GCHmeth_100bpmid	4.53384	2.47423	2.29463	3.96503	0.993099
MaxEntScore3ss	1.72414	6.80412	0.940799	2.64335	2.13769
gnomePeak_olap_NFR_100bpmidPeak	4.40613	2.68041	2.11106	1.34201	1.39707
CpGsRepi_100bp5ss	2.23499	2.06186	2.13401	2.09435	3.04663
Length_3ssexon	5.36398	3.50515	1.69803	0	0.740616
H3K36me3_olap_100bp5ssStrongPeak	4.46999	2.8866	0.504819	1.46401	1.48123
H3K36me3_olap_100bp3ssPeak	4.46999	2.68041	0	1.01667	2.32284
CpGsRepi_100bpmid	0	4.94845	1.21615	2.60268	0.656455
H3K36me3_olap_100bpmidStrongPeak	2.23499	1.23711	1.37678	3.19235	0.993099
H3K4me1_olap_100bp3ssStrongPeak	1.97957	3.91753	0.458926	0.833672	0.286147
Length_5ssexon	4.5977	0	0.61955	0.650671	0.976267
H3K4me1_olap_100bp3ssPeak	1.97957	2.68041	0.458926	0.955673	0.656455
H3K4me1_olap_100bpmidPeak	1.85185	2.68041	0.550711	0.772672	0.875274
H3K4me1_olap_100bp5ssStrongPeak	1.97957	2.68041	0.458926	0.833672	0.420805
H3K4me1_olap_100bpmidStrongPeak	1.97957	2.68041	0.458926	0.833672	0.370308
H3K27ac_olap_100bp5ssStrongPeak	1.97957	2.68041	0.458926	0.833672	0.286147
H3K27me3_olap_100bp5ssPeak	1.97957	2.68041	0.458926	0.833672	0.286147
H3K27me3_olap_100bp5ssStrongPeak	1.97957	2.68041	0.458926	0.833672	0.286147
H3K4me3_olap_100bp5ssStrongPeak	1.97957	2.68041	0.458926	0.833672	0.286147
H3K9me3_olap_100bp5ssPeak	1.97957	2.68041	0.458926	0.833672	0.286147
H3K9me3_olap_100bp5ssStrongPeak	1.97957	2.68041	0.458926	0.833672	0.286147
H3K27ac_olap_100bp3ssPeak	1.97957	2.68041	0.458926	0.833672	0.286147
H3K27ac_olap_100bp3ssStrongPeak	1.97957	2.68041	0.458926	0.833672	0.286147
H3K27me3_olap_100bp3ssPeak	1.97957	2.68041	0.458926	0.833672	0.286147
H3K27me3_olap_100bp3ssStrongPeak	1.97957	2.68041	0.458926	0.833672	0.286147
H3K4me3_olap_100bp3ssPeak	1.97957	2.68041	0.458926	0.833672	0.286147
H3K9me3_olap_100bp3ssPeak	1.97957	2.68041	0.458926	0.833672	0.286147
H3K9me3_olap_100bp3ssStrongPeak	1.97957	2.68041	0.458926	0.833672	0.286147
H3K27ac_olap_100bpmidPeak	1.97957	2.68041	0.458926	0.833672	0.286147
H3K27ac_olap_100bpmidStrongPeak	1.97957	2.68041	0.458926	0.833672	0.286147
H3K27me3_olap_100bpmidPeak	1.97957	2.68041	0.458926	0.833672	0.286147
H3K27me3_olap_100bpmidStrongPeak	1.97957	2.68041	0.458926	0.833672	0.286147
H3K4me3_olap_100bpmidStrongPeak	1.97957	2.68041	0.458926	0.833672	0.286147
H3K9me3_olap_100bpmidPeak	1.97957	2.68041	0.458926	0.833672	0.286147
H3K9me3_olap_100bpmidStrongPeak	1.97957	2.68041	0.458926	0.833672	0.286147
H3K27ac_olap_100bp5ssNo	1.85185	2.68041	0.573658	0.833672	0.286147
H3K4me3_olap_100bp3ssStrongPeak	1.97957	2.68041	0.458926	0.813339	0.286147
H3K4me3_olap_100bp5ssPeak	1.97957	2.68041	0.458926	0.793005	0.286147
H3K27ac_olap_100bp5ssPeak	1.91571	2.68041	0.458926	0.833672	0.286147
H3K36me3_olap_100bp5ssPeak	2.49042	1.4433	1.65213	0.305002	0.269315
H3K4me3_olap_100bpmidPeak	1.97957	2.68041	0.458926	0.711671	0.286147
H3K4me1_olap_100bp5ssPeak	1.78799	2.68041	0.413034	0.833672	0
H3K36me3_olap_100bpmidPeak	2.23499	0.412371	0.390087	0.99634	1.38024

## Sheet: FPKM >75 (EN)
	Elastic Net
Features	BlMo	BlMa	BlTN	BlCM	BlEM
Length	100	100	86.082	84.364	84.6059
GCcont_int	68.6396	0	100	100	100
avemethint_100bp5ss	0.947633	2.1204	71.1633	96.88	95.9492
MaxEntScore5ss	38.1222	42.044	40.5643	26.7722	32.2717
GCHoccup_100bp5ss	8.00067	24.7643	68.876	36.745	13.259
avemethint_100bpmid	2.34992	0	56.6446	27.3926	59.3748
avemethint_100bp3ss	21.1403	0	59.6495	1.78085	54.9132
MaxEntScore3ss	24.4116	23.0277	24.8565	30.2387	33.4166
GCHoccup_100bpmid	0	10.7992	52.2089	26.4333	22.4018
GCcont_3ssexon	22.9815	58.6905	15.8991	0	12.6264
GCHoccup_100bp3ss	11.0911	1.86582	58.1904	20.5789	18.2686
gnomePeak_olap_NFR_100bp3ssPeak	37.3707	13.1995	24.7898	10.3352	12.5166
GCHmeth_100bp3ss	23.7768	21.0818	25.1224	17.3977	0.90291
GCcont_5ssexon	4.9736	0	5.33906	22.4386	37.7227
GCHmeth_100bp5ss	22.5277	0	22.2134	20.227	3.21242
H3K36me3_olap_100bp3ssStrongPeak	6.49385	26.9867	13.0816	15.2265	5.46544
gnomePeak_olap_NFR_100bp5ssPeak	28.7056	0	13.4559	13.3386	8.41401
gnomePeak_olap_100bp5ssPeak	19.836	0	12.2101	22.7082	8.13764
gnomePeak_olap_100bp3ssPeak	3.48327	38.3734	0	14.8208	3.35663
Length_3ssexon	15.9151	9.49193	18.2974	6.61547	8.93857
gnomePeak_olap_NFR_100bpmidPeak	0	20.6809	7.7431	14.9134	11.851
CpGsRepi_100bp3ss	0	0	25.3543	19.5318	9.31189
H3K4me1_olap_100bp3ssPeak	9.54619	0.507971	15.9909	20.332	6.72023
Length_5ssexon	15.2752	0	13.0642	12.8565	10.129
H3K4me1_olap_100bp3ssStrongPeak	0	49.5713	0	0	0
CpGsRepi_100bpmid	0	0	4.29635	15.9248	24.1959
H3K36me3_olap_100bp5ssStrongPeak	12.3533	3.56311	0.625256	26.0382	1.79547
H3K36me3_olap_100bpmidPeak	0	24.3834	8.25801	8.37594	3.27523
gnomePeak_olap_100bpmidPeak	4.67173	12.3859	10.8626	10.6042	4.85034
H3K4me1_olap_100bp5ssStrongPeak	0.0165064	0	9.68498	11.9932	13.4601
H3K4me3_olap_100bpmidPeak	0	0	8.55187	0.851906	24.7013
GCHmeth_100bpmid	0.766479	0	13.4849	12.0964	7.28604
H3K36me3_olap_100bp3ssPeak	9.86943	0	14.4281	2.89929	5.80815
H3K4me3_olap_100bp3ssPeak	8.84835	13.604	0	9.09784	1.2189
H3K36me3_olap_100bp5ssPeak	4.43112	0	17.3567	3.53248	4.11854
H3K4me1_olap_100bp5ssPeak	0	0	9.08804	8.76183	11.3085
H3K4me1_olap_100bpmidPeak	0	7.04526	6.69905	1.29715	13.0532
H3K36me3_olap_100bpmidStrongPeak	0	0	8.99244	11.3704	6.76872
H3K27ac_olap_100bpmidPeak	0	24.7119	0	1.97657	0
CpGsRepi_100bp5ss	0	2.05844	19.2713	1.08198	0
H3K27ac_olap_100bp5ssPeak	11.5861	0	0	0	5.96955
H3K27ac_olap_100bpmidStrongPeak	9.82753	0	0	0	5.78374
H3K4me3_olap_100bpmidStrongPeak	5.41176	1.20758	0	6.03363	1.70235
H3K27ac_olap_100bp5ssStrongPeak	1.80358	4.58619	4.46041	0.0225934	1.97847
H3K4me3_olap_100bp5ssPeak	0	0	0	5.80242	6.37366
H3K4me3_olap_100bp3ssStrongPeak	0	5.35545	0	0	4.58972
H3K4me1_olap_100bpmidStrongPeak	0	0	0	2.23306	7.0587
H3K9me3_olap_100bp3ssPeak	0	0	5.98484	0	2.91061
H3K9me3_olap_100bp5ssStrongPeak	0	8.53979	0	0	0
H3K9me3_olap_100bpmidPeak	0.248849	0	0	0	7.43203
H3K9me3_olap_100bp5ssPeak	0	0	0	0	7.43719
H3K27me3_olap_100bp5ssStrongPeak	0	6.38158	0	0	0
H3K27me3_olap_100bp5ssPeak	0.62979	0	0	5.0582	0
H3K4me3_olap_100bp5ssStrongPeak	0	0	2.81813	1.2916	0
H3K27me3_olap_100bp3ssStrongPeak	0	2.8502	0	0	0
H3K27ac_olap_100bp3ssPeak	1.84725	0	0	0	0
H3K27me3_olap_100bpmidStrongPeak	0	1.18347	0	0	0
H3K27ac_olap_100bp5ssNo	0	0	0	0	0
H3K27ac_olap_100bp3ssStrongPeak	0	0	0	0	0
H3K27me3_olap_100bp3ssPeak	0	0	0	0	0
H3K9me3_olap_100bp3ssStrongPeak	0	0	0	0	0
H3K27me3_olap_100bpmidPeak	0	0	0	0	0
H3K9me3_olap_100bpmidStrongPeak	0	0	0	0	0

## Sheet: FPKM >75 (cRF)
	Conditional RF
Features	BlMo	BlMa	BlTN	BlCM	BlEM
Length	100	100	86.082	84.364	84.6059
GCcont_int	68.6396	0	100	100	100
avemethint_100bp5ss	0.947633	2.1204	71.1633	96.88	95.9492
MaxEntScore5ss	38.1222	42.044	40.5643	26.7722	32.2717
GCHoccup_100bp5ss	8.00067	24.7643	68.876	36.745	13.259
avemethint_100bpmid	2.34992	0	56.6446	27.3926	59.3748
avemethint_100bp3ss	21.1403	0	59.6495	1.78085	54.9132
MaxEntScore3ss	24.4116	23.0277	24.8565	30.2387	33.4166
GCHoccup_100bpmid	0	10.7992	52.2089	26.4333	22.4018
GCcont_3ssexon	22.9815	58.6905	15.8991	0	12.6264
GCHoccup_100bp3ss	11.0911	1.86582	58.1904	20.5789	18.2686
gnomePeak_olap_NFR_100bp3ssPeak	37.3707	13.1995	24.7898	10.3352	12.5166
GCHmeth_100bp3ss	23.7768	21.0818	25.1224	17.3977	0.90291
GCcont_5ssexon	4.9736	0	5.33906	22.4386	37.7227
GCHmeth_100bp5ss	22.5277	0	22.2134	20.227	3.21242
H3K36me3_olap_100bp3ssStrongPeak	6.49385	26.9867	13.0816	15.2265	5.46544
gnomePeak_olap_NFR_100bp5ssPeak	28.7056	0	13.4559	13.3386	8.41401
gnomePeak_olap_100bp5ssPeak	19.836	0	12.2101	22.7082	8.13764
gnomePeak_olap_100bp3ssPeak	3.48327	38.3734	0	14.8208	3.35663
Length_3ssexon	15.9151	9.49193	18.2974	6.61547	8.93857
gnomePeak_olap_NFR_100bpmidPeak	0	20.6809	7.7431	14.9134	11.851
CpGsRepi_100bp3ss	0	0	25.3543	19.5318	9.31189
H3K4me1_olap_100bp3ssPeak	9.54619	0.507971	15.9909	20.332	6.72023
Length_5ssexon	15.2752	0	13.0642	12.8565	10.129
H3K4me1_olap_100bp3ssStrongPeak	0	49.5713	0	0	0
CpGsRepi_100bpmid	0	0	4.29635	15.9248	24.1959
H3K36me3_olap_100bp5ssStrongPeak	12.3533	3.56311	0.625256	26.0382	1.79547
H3K36me3_olap_100bpmidPeak	0	24.3834	8.25801	8.37594	3.27523
gnomePeak_olap_100bpmidPeak	4.67173	12.3859	10.8626	10.6042	4.85034
H3K4me1_olap_100bp5ssStrongPeak	0.0165064	0	9.68498	11.9932	13.4601
H3K4me3_olap_100bpmidPeak	0	0	8.55187	0.851906	24.7013
GCHmeth_100bpmid	0.766479	0	13.4849	12.0964	7.28604
H3K36me3_olap_100bp3ssPeak	9.86943	0	14.4281	2.89929	5.80815
H3K4me3_olap_100bp3ssPeak	8.84835	13.604	0	9.09784	1.2189
H3K36me3_olap_100bp5ssPeak	4.43112	0	17.3567	3.53248	4.11854
H3K4me1_olap_100bp5ssPeak	0	0	9.08804	8.76183	11.3085
H3K4me1_olap_100bpmidPeak	0	7.04526	6.69905	1.29715	13.0532
H3K36me3_olap_100bpmidStrongPeak	0	0	8.99244	11.3704	6.76872
H3K27ac_olap_100bpmidPeak	0	24.7119	0	1.97657	0
CpGsRepi_100bp5ss	0	2.05844	19.2713	1.08198	0
H3K27ac_olap_100bp5ssPeak	11.5861	0	0	0	5.96955
H3K27ac_olap_100bpmidStrongPeak	9.82753	0	0	0	5.78374
H3K4me3_olap_100bpmidStrongPeak	5.41176	1.20758	0	6.03363	1.70235
H3K27ac_olap_100bp5ssStrongPeak	1.80358	4.58619	4.46041	0.0225934	1.97847
H3K4me3_olap_100bp5ssPeak	0	0	0	5.80242	6.37366
H3K4me3_olap_100bp3ssStrongPeak	0	5.35545	0	0	4.58972
H3K4me1_olap_100bpmidStrongPeak	0	0	0	2.23306	7.0587
H3K9me3_olap_100bp3ssPeak	0	0	5.98484	0	2.91061
H3K9me3_olap_100bp5ssStrongPeak	0	8.53979	0	0	0
H3K9me3_olap_100bpmidPeak	0.248849	0	0	0	7.43203
H3K9me3_olap_100bp5ssPeak	0	0	0	0	7.43719
H3K27me3_olap_100bp5ssStrongPeak	0	6.38158	0	0	0
H3K27me3_olap_100bp5ssPeak	0.62979	0	0	5.0582	0
H3K4me3_olap_100bp5ssStrongPeak	0	0	2.81813	1.2916	0
H3K27me3_olap_100bp3ssStrongPeak	0	2.8502	0	0	0
H3K27ac_olap_100bp3ssPeak	1.84725	0	0	0	0
H3K27me3_olap_100bpmidStrongPeak	0	1.18347	0	0	0
H3K27ac_olap_100bp5ssNo	0	0	0	0	0
H3K27ac_olap_100bp3ssStrongPeak	0	0	0	0	0
H3K27me3_olap_100bp3ssPeak	0	0	0	0	0
H3K9me3_olap_100bp3ssStrongPeak	0	0	0	0	0
H3K27me3_olap_100bpmidPeak	0	0	0	0	0
H3K9me3_olap_100bpmidStrongPeak	0	0	0	0	0

## Sheet: short introns (EN)
	Elastic Net
Features	BlMo	BlMa	BlTN	BlCM	BlEM
Length	51.7797	56.0146	59.9531	56.7696	100
GCcont_int	100	0	100	96.0325	3.22787
MaxEntScore5ss	54.9485	88.7203	41.6539	42.2309	1.18232
avemethint_100bp5ss	9.51909	4.35082	85.855	100	3.18529
GCcont_3ssexon	11.2098	100	26.211	4.13881	0.311603
GCHoccup_100bp3ss	0	37.434	57.6485	27.9916	0.586273
GCHoccup_100bp5ss	0	0	62.007	47.6618	0.512604
MaxEntScore3ss	39.1381	4.2072	22.929	29.9778	0.801321
avemethint_100bpmid	0	0	64.9754	30.2335	0.908118
H3K36me3_olap_100bp3ssStrongPeak	28.4303	20.9771	12.7511	27.1201	1.14302
H3K36me3_olap_100bp5ssPeak	18.2855	0	35.3033	27.2915	0.522796
avemethint_100bp3ss	0	0	61.4902	12.7321	0.839036
GCHmeth_100bp5ss	23.2933	0	37.8564	12.2135	0.349362
GCHoccup_100bpmid	0	0	47.6081	23.2122	0.0164292
H3K4me1_olap_100bp3ssPeak	45.1918	0	17.3053	0	0.939068
gnomePeak_olap_NFR_100bp5ssPeak	26.6555	0	32.1422	0.0423131	0.311894
GCcont_5ssexon	14.1144	1.18924	12.8694	26.8637	0.464488
Length_3ssexon	5.80644	48.0019	0	0	0.229934
H3K4me1_olap_100bpmidPeak	6.03776	42.2545	1.7593	0	0.71605
H3K36me3_olap_100bp5ssStrongPeak	4.74326	0	13.6032	30.6207	0.942221
H3K36me3_olap_100bpmidStrongPeak	26.1618	0	5.07233	17.5505	0.0274223
H3K4me3_olap_100bp3ssPeak	0	15.1101	5.65062	27.2147	0.325849
H3K4me1_olap_100bp5ssPeak	9.29378	1.82521	10.1497	25.8237	0.327308
gnomePeak_olap_NFR_100bp3ssPeak	2.74961	15.3391	13.3213	14.4336	0.351803
H3K4me1_olap_100bp5ssStrongPeak	16.2347	0	21.2848	0	0.470607
GCHmeth_100bpmid	9.27364	6.83127	9.12782	7.03315	0.20928
GCHmeth_100bp3ss	4.38184	0	10.5048	16.5952	0.274369
gnomePeak_olap_100bp5ssPeak	21.7224	0	7.85903	1.03369	0.440712
CpGsRepi_100bp5ss	0	0	7.52268	22.1377	0.360013
H3K27ac_olap_100bp3ssPeak	9.63071	9.56966	9.14181	0	1.30546
H3K4me1_olap_100bp3ssStrongPeak	3.8225	0	11.4458	9.88541	0.314955
H3K36me3_olap_100bp3ssPeak	0	0	14.9739	9.06266	1.01379
H3K4me3_olap_100bpmidStrongPeak	0	0	6.7687	16.3701	1.15131
H3K4me1_olap_100bpmidStrongPeak	0	18.2946	0	5.38831	0.310027
CpGsRepi_100bp3ss	0	2.11026	18.6909	0	1.23871
H3K27me3_olap_100bp5ssStrongPeak	0	20.969	0	0	0
Length_5ssexon	15.7133	0	4.75741	0	0.106854
H3K9me3_olap_100bp3ssPeak	3.28329	8.39626	7.87531	0	0.584999
H3K4me3_olap_100bp5ssPeak	0	0	7.85249	11.4203	0.119441
H3K4me3_olap_100bp5ssStrongPeak	0	0	15.3023	0	0.178668
gnomePeak_olap_100bp3ssPeak	0	0	0.542262	13.278	0.0194809
H3K27ac_olap_100bp5ssStrongPeak	13.4001	0	0	0	0
gnomePeak_olap_100bpmidPeak	0	5.0976	2.66496	4.74836	0.378771
H3K4me3_olap_100bpmidPeak	0	0	10.6848	0	0.217119
H3K27ac_olap_100bp5ssNo	7.16896	0	0	1.46485	1.365
H3K36me3_olap_100bpmidPeak	0	0	0	8.34904	0.802809
H3K27ac_olap_100bpmidPeak	0	0	7.94035	1.00211	0.133117
H3K9me3_olap_100bp5ssPeak	0	8.89647	0	0	0.112075
H3K4me3_olap_100bp3ssStrongPeak	0	0	1.93479	5.60676	0.38293
H3K9me3_olap_100bpmidPeak	0	7.22491	0	0	0.525293
gnomePeak_olap_NFR_100bpmidPeak	0	5.92338	0	0	0.29558
H3K27me3_olap_100bp3ssPeak	0	0	1.0623	5.04869	0
CpGsRepi_100bpmid	0	2.16043	1.30216	0	0.365712
H3K27ac_olap_100bp5ssPeak	0	0	2.02849	1.39564	0
H3K27ac_olap_100bp3ssStrongPeak	0	0	2.03444	0	0.302158
H3K27ac_olap_100bpmidStrongPeak	0	0	2.01936	0	0.118808
H3K27me3_olap_100bp5ssPeak	0	0	1.06605	0	0
H3K27me3_olap_100bpmidPeak	0	0	1.01993	0	0
H3K27me3_olap_100bp3ssStrongPeak	0.625705	0	0	0	0
H3K9me3_olap_100bp5ssStrongPeak	0	0	0	0	0
H3K9me3_olap_100bp3ssStrongPeak	0	0	0	0	0
H3K27me3_olap_100bpmidStrongPeak	0	0	0	0	0
H3K9me3_olap_100bpmidStrongPeak	0	0	0	0	0

## Sheet: short introns (cRF)
	Conditional RF
Features	BlMo	BlMa	BlTN	BlCM	BlEM
GCcont_int	100	10.1399	100	100	64.3397
Length	42.5364	53.1469	32.2554	29.464	100
avemethint_100bp5ss	2.12058	0	66.7968	95.8247	52.8837
GCcont_3ssexon	0.831601	100	6.8581	7.87681	2.33218
MaxEntScore5ss	27.817	71.3287	3.81935	4.1753	2.66309
GCHoccup_100bp5ss	1.70478	4.8951	22.1355	44.4773	1.63883
GCHoccup_100bp3ss	0.04158	5.94406	29.356	32.2772	0.488497
avemethint_100bpmid	0.623701	5.94406	41.0371	9.65354	8.65112
avemethint_100bp3ss	0.914761	4.1958	42.4868	7.01806	2.474
GCcont_5ssexon	4.44906	5.24476	12.0156	17.5007	13.0476
GCHoccup_100bpmid	0.12474	3.14685	13.1307	20.4619	0.015758
Length_3ssexon	2.61954	17.8322	0.864232	1.53983	1.05578
CpGsRepi_100bp3ss	3.3264	10.4895	2.39755	6.60349	1.07154
GCHmeth_100bp3ss	4.61538	6.99301	2.87148	5.8928	0.252127
MaxEntScore3ss	12.0998	0	3.09451	2.57625	2.06429
H3K36me3_olap_100bpmidStrongPeak	7.27651	2.0979	0.72484	7.75837	1.84368
gnomePeak_olap_100bpmidPeak	0.790021	12.9371	0.919989	1.80634	0
GCHmeth_100bp5ss	3.20166	6.29371	4.93449	1.45099	0.252127
gnomePeak_olap_NFR_100bpmidPeak	1.08108	8.04196	2.81572	2.4578	0.0787898
gnomePeak_olap_100bp5ssPeak	2.99376	6.99301	1.8121	2.16168	0.488497
H3K4me1_olap_100bp3ssPeak	2.41164	9.09091	1.05938	1.06603	0.551529
gnomePeak_olap_NFR_100bp3ssPeak	1.20582	6.64336	3.37329	1.92479	0.330917
gnomePeak_olap_NFR_100bp5ssPeak	0.873181	5.59441	5.07388	1.65828	0.267885
H3K36me3_olap_100bpmidPeak	0.831601	6.99301	1.61695	1.12526	2.82067
H3K36me3_olap_100bp5ssPeak	0.12474	8.39161	1.33817	1.30293	2.03278
H3K36me3_olap_100bp5ssStrongPeak	0	1.74825	0.418177	8.20255	2.72613
CpGsRepi_100bpmid	1.28898	5.24476	1.14302	1.4806	3.79767
H3K4me1_olap_100bpmidPeak	1.08108	8.74126	1.17089	1.39177	0.252127
CpGsRepi_100bp5ss	3.36798	4.8951	2.4533	1.33254	0.393949
GCHmeth_100bpmid	2.53638	4.54545	0.473934	3.87918	0.299401
H3K36me3_olap_100bp3ssStrongPeak	5.03119	1.3986	0	1.51022	3.19887
H3K4me1_olap_100bp5ssPeak	0.956341	6.64336	1.05938	1.77672	0.409707
H3K36me3_olap_100bp3ssPeak	0.12474	4.54545	0.36242	0	4.38071
Length_5ssexon	1.82952	3.84615	0.473934	2.54664	0.236369
H3K4me1_olap_100bp3ssStrongPeak	1.2474	5.59441	0.390298	0.799526	0.15758
H3K4me3_olap_100bpmidPeak	0.540541	5.59441	0.390298	1.45099	0.173338
H3K4me3_olap_100bp3ssPeak	0.540541	5.59441	0.390298	1.45099	0.173338
H3K4me3_olap_100bp5ssPeak	0.4158	5.59441	0.390298	1.4806	0.173338
H3K27ac_olap_100bpmidPeak	0.914761	5.59441	0.390298	0.799526	0.141822
gnomePeak_olap_100bp3ssPeak	0.2079	5.59441	0.418177	0.888362	0.567286
H3K27ac_olap_100bp3ssPeak	0.623701	5.59441	0.390298	0.799526	0.173338
H3K4me1_olap_100bp5ssStrongPeak	0.49896	5.59441	0.390298	0.799526	0.267885
H3K27ac_olap_100bp5ssPeak	0.540541	5.59441	0.390298	0.799526	0.141822
H3K4me3_olap_100bpmidStrongPeak	0.49896	5.59441	0.390298	0.829138	0.141822
H3K27me3_olap_100bp5ssPeak	0.49896	5.59441	0.390298	0.799526	0.141822
H3K27me3_olap_100bp5ssStrongPeak	0.49896	5.59441	0.390298	0.799526	0.141822
H3K9me3_olap_100bp5ssPeak	0.49896	5.59441	0.390298	0.799526	0.141822
H3K9me3_olap_100bp5ssStrongPeak	0.49896	5.59441	0.390298	0.799526	0.141822
H3K27ac_olap_100bp3ssStrongPeak	0.49896	5.59441	0.390298	0.799526	0.141822
H3K27me3_olap_100bp3ssPeak	0.49896	5.59441	0.390298	0.799526	0.141822
H3K27me3_olap_100bp3ssStrongPeak	0.49896	5.59441	0.390298	0.799526	0.141822
H3K4me3_olap_100bp3ssStrongPeak	0.49896	5.59441	0.390298	0.799526	0.141822
H3K9me3_olap_100bp3ssPeak	0.49896	5.59441	0.390298	0.799526	0.141822
H3K9me3_olap_100bp3ssStrongPeak	0.49896	5.59441	0.390298	0.799526	0.141822
H3K27ac_olap_100bpmidStrongPeak	0.49896	5.59441	0.390298	0.799526	0.141822
H3K27me3_olap_100bpmidPeak	0.49896	5.59441	0.390298	0.799526	0.141822
H3K27me3_olap_100bpmidStrongPeak	0.49896	5.59441	0.390298	0.799526	0.141822
H3K4me1_olap_100bpmidStrongPeak	0.49896	5.59441	0.390298	0.799526	0.141822
H3K9me3_olap_100bpmidPeak	0.49896	5.59441	0.390298	0.799526	0.141822
H3K9me3_olap_100bpmidStrongPeak	0.49896	5.59441	0.390298	0.799526	0.141822
H3K4me3_olap_100bp5ssStrongPeak	0.49896	5.59441	0.390298	0.799526	0.141822
H3K27ac_olap_100bp5ssStrongPeak	0.45738	5.59441	0.390298	0.799526	0.141822
H3K27ac_olap_100bp5ssNo	0.0831601	5.59441	0.390298	0.799526	0.15758

## Sheet: intermediate introns (EN)
	Elastic Net
Features	BlMo	BlMa	BlTN	BlCM	BlEM
GCcont_int	94.3145	86.1866	100	94.5681	17.4689
MaxEntScore5ss	93.2681	100	57.8099	45.9371	6.72482
GCcont_3ssexon	100	85.3175	22.8881	13.6354	4.99456
GCcont_5ssexon	37.1645	75.3742	44.9512	18.7333	1.63711
avemethint_100bp5ss	0	0	58.2056	100	17.4552
Length	49.5776	0.810942	14.7466	6.9847	100
MaxEntScore3ss	45.1698	43.1048	27.9149	38.4455	5.41963
avemethint_100bpmid	22.7196	0	64.4723	39.7766	10.2819
GCHoccup_100bp3ss	5.53029	20.6117	71.5251	35.4102	1.67068
H3K36me3_olap_100bp3ssStrongPeak	17.5357	0	57.2552	46.5355	6.21564
GCHoccup_100bpmid	0	37.3884	53.3849	27.1326	2.29038
gnomePeak_olap_100bpmidPeak	43.0403	41.6446	15.7056	18.7886	0.0187324
H3K36me3_olap_100bp5ssStrongPeak	47.7811	0	12.0145	51.5522	4.22916
GCHoccup_100bp5ss	0	6.37864	64.4335	40.2316	3.3235
Length_3ssexon	40.7648	6.81515	35.7248	17.675	3.73407
H3K36me3_olap_100bpmidStrongPeak	22.7018	20.0736	25.6718	17.6768	2.59531
H3K4me1_olap_100bp5ssPeak	15.2524	4.67574	45.7626	19.829	3.15853
avemethint_100bp3ss	5.73409	5.83175	62.9549	5.29221	6.90212
gnomePeak_olap_100bp5ssPeak	46.3499	15.3138	5.1637	15.3783	4.04238
H3K36me3_olap_100bp3ssPeak	0	0	49.7874	31.3736	4.37606
H3K4me1_olap_100bp3ssPeak	10.7266	0	34.6798	33.8358	4.02898
CpGsRepi_100bpmid	37.4004	0	8.73981	16.6452	12.0245
gnomePeak_olap_NFR_100bp5ssPeak	39.5815	0	14.2867	16.5384	1.58038
GCHmeth_100bp5ss	31.7089	0	14.0658	22.2399	0
H3K36me3_olap_100bpmidPeak	17.8272	0	26.5738	21.9728	0.0240622
Length_5ssexon	14.9782	11.6479	16.6476	17.4195	3.1958
H3K27ac_olap_100bp5ssNo	40.2192	12.719	3.59907	0	3.31819
GCHmeth_100bp3ss	45.7876	0	13.2583	0	0.445815
H3K4me1_olap_100bpmidStrongPeak	19.6965	0	23.3421	11.7551	4.40431
gnomePeak_olap_100bp3ssPeak	0	17.432	16.615	22.1366	2.12106
H3K4me3_olap_100bp3ssPeak	19.9941	24.9489	2.14481	10.5259	0
gnomePeak_olap_NFR_100bpmidPeak	23.1672	0	19.5898	12.8182	1.6197
H3K4me1_olap_100bp3ssStrongPeak	16.7891	21.3724	16.422	0	0.18871
H3K4me3_olap_100bp5ssStrongPeak	0	0	22.8735	28.2516	0.957851
H3K4me3_olap_100bp5ssPeak	0	0	19.069	26.5345	3.99227
H3K36me3_olap_100bp5ssPeak	0	0	21.6033	22.983	4.94813
gnomePeak_olap_NFR_100bp3ssPeak	24.651	0	1.55612	17.4566	1.83992
H3K4me3_olap_100bpmidStrongPeak	0	29.4315	5.90624	0	0.779945
CpGsRepi_100bp5ss	3.96395	0	8.8959	17.2781	3.63717
H3K9me3_olap_100bp3ssPeak	29.1357	0	3.10507	0	0.8262
H3K27ac_olap_100bpmidPeak	0	21.4004	7.79782	0	2.85838
H3K9me3_olap_100bp5ssPeak	20.6227	0	6.19285	2.28735	2.23457
H3K4me1_olap_100bpmidPeak	0.699735	7.45478	20.3448	0.0704209	1.74557
H3K27ac_olap_100bp5ssPeak	8.26135	6.72274	13.6314	0	0
H3K27ac_olap_100bp5ssStrongPeak	19.1174	0	7.64069	0	1.14344
GCHmeth_100bpmid	8.44466	0	12.9519	3.5357	0.772694
H3K27ac_olap_100bp3ssPeak	13.7712	5.28999	2.57799	0	1.97842
H3K27me3_olap_100bp3ssPeak	0	15.2941	2.10893	6.17059	0
H3K4me1_olap_100bp5ssStrongPeak	0	1.50737	16.7907	4.47675	0.749824
H3K27me3_olap_100bp5ssPeak	21.9831	0	0	0	0
H3K27me3_olap_100bpmidPeak	13.4604	0	2.04765	0	0
H3K9me3_olap_100bpmidStrongPeak	0.757149	14.7019	0	0	0
H3K9me3_olap_100bp5ssStrongPeak	0	15.1672	0	0	0
H3K4me3_olap_100bpmidPeak	0	7.33421	1.81029	4.30303	0.0374905
H3K27ac_olap_100bpmidStrongPeak	10.6006	0	0	0	2.52856
H3K9me3_olap_100bpmidPeak	0	0	6.12615	1.61266	2.00614
H3K27ac_olap_100bp3ssStrongPeak	0	9.01189	0	0	0
H3K4me3_olap_100bp3ssStrongPeak	0	0	0.593496	3.33864	2.74469
CpGsRepi_100bp3ss	0.368089	0	2.35111	0	1.87754
H3K9me3_olap_100bp3ssStrongPeak	0	4.31887	0	0	0
H3K27me3_olap_100bp5ssStrongPeak	0	0	0	0	0
H3K27me3_olap_100bp3ssStrongPeak	0	0	0	0	0
H3K27me3_olap_100bpmidStrongPeak	0	0	0	0	0

[truncated: 3 more sheets: intermediate introns (cRF), long introns (EN), long introns (cRF)]
