# Supplementary material for: Increased chromatin accessibility facilitates intron retention in specific cell differentiation states
Source: Nucleic Acids Res. 2022 Nov 10;50(20):11563–79. doi: 10.1093/nar/gkac994 (PMC9723627; doi:10.1093/nar/gkac994)
Supplement: gkac994_Supplemental_Files [file gkac994_supplemental_files.zip › Supplementary_Table_S2.xlsx]

## Sheet: Sheet1
Table S1 Experiments included in the study.
Donor ID	Cell Type	Type of experiment (antibody)	Treatment (if applicable)	Contact Lab
43_Hm01	monocytes	mRNA-Seq	NA	Max Delbrück Center for Molecular Medicine
43_Hm01	monocytes	CpG methylation	NA	Horsthemke
43_Hm01	monocytes	NOMe-seq	NA	Walter Lab
43_Hm01	monocytes	ChIP-seq (H3K4me1)	NA	MPI-IE Deep Sequencing Facility
43_Hm01	monocytes	ChIP-seq (H3K4me3)	NA	MPI-IE Deep Sequencing Facility
43_Hm01	monocytes	ChIP-seq (H3K9me3)	NA	MPI-IE Deep Sequencing Facility
43_Hm01	monocytes	ChIP-seq (H3K27ac)	NA	MPI-IE Deep Sequencing Facility
43_Hm01	monocytes	ChIP-seq (H3K27me3)	NA	MPI-IE Deep Sequencing Facility
43_Hm01	monocytes	ChIP-seq (H3K36me3)	NA	MPI-IE Deep Sequencing Facility
43_Hm05	monocytes	mRNA-Seq	NA	Max Delbrück Center for Molecular Medicine
43_Hm05	monocytes	CpG methylation	NA	Horsthemke
43_Hm05	monocytes	NOMe-seq	NA	Walter Lab
43_Hm05	monocytes	ChIP-seq (H3K4me1)	NA	MPI-IE Deep Sequencing Facility
43_Hm05	monocytes	ChIP-seq (H3K4me3)	NA	MPI-IE Deep Sequencing Facility
43_Hm05	monocytes	ChIP-seq (H3K9me3)	NA	MPI-IE Deep Sequencing Facility
43_Hm05	monocytes	ChIP-seq (H3K27ac)	NA	MPI-IE Deep Sequencing Facility
43_Hm05	monocytes	ChIP-seq (H3K27me3)	NA	MPI-IE Deep Sequencing Facility
43_Hm05	monocytes	ChIP-seq (H3K36me3)	NA	MPI-IE Deep Sequencing Facility
43_Hm05	macrophages	mRNA-Seq	6d MCSF	Max Delbrück Center for Molecular Medicine
43_Hm05	macrophages	CpG methylation	6d MCSF	Horsthemke
43_Hm05	macrophages	NOMe-seq	6d MCSF	Walter Lab
43_Hm05	macrophages	ChIP-seq (H3K4me1)	6d MCSF	MPI-IE Deep Sequencing Facility
43_Hm05	macrophages	ChIP-seq (H3K4me3)	6d MCSF	MPI-IE Deep Sequencing Facility
43_Hm05	macrophages	ChIP-seq (H3K9me3)	6d MCSF	MPI-IE Deep Sequencing Facility
43_Hm05	macrophages	ChIP-seq (H3K27ac)	6d MCSF	MPI-IE Deep Sequencing Facility
43_Hm05	macrophages	ChIP-seq (H3K27me3)	6d MCSF	MPI-IE Deep Sequencing Facility
43_Hm05	macrophages	ChIP-seq (H3K36me3)	6d MCSF	MPI-IE Deep Sequencing Facility
51_Hf03	naïve CD4 +ve T cells	mRNA-Seq	NA	Max Delbrück Center for Molecular Medicine
51_Hf03	naïve CD4 +ve T cells	CpG methylation	NA	Walter Lab
51_Hf03	naïve CD4 +ve T cells	NOMe-seq	NA	Walter Lab
51_Hf03	naïve CD4 +ve T cells	ChIP-seq (H3K4me1)	NA	Epigenomics Lab at the Max Planck Institute for Molecular Genetics
51_Hf03	naïve CD4 +ve T cells	ChIP-seq (H3K4me3)	NA	Epigenomics Lab at the Max Planck Institute for Molecular Genetics
51_Hf03	naïve CD4 +ve T cells	ChIP-seq (H3K9me3)	NA	Epigenomics Lab at the Max Planck Institute for Molecular Genetics
51_Hf03	naïve CD4 +ve T cells	ChIP-seq (H3K27ac)	NA	Epigenomics Lab at the Max Planck Institute for Molecular Genetics
51_Hf03	naïve CD4 +ve T cells	ChIP-seq (H3K27me3)	NA	Epigenomics Lab at the Max Planck Institute for Molecular Genetics
51_Hf03	naïve CD4 +ve T cells	ChIP-seq (H3K36me3)	NA	Epigenomics Lab at the Max Planck Institute for Molecular Genetics
51_Hf04	naïve CD4 +ve T cells	mRNA-Seq	NA	Max Delbrück Center for Molecular Medicine
51_Hf04	naïve CD4 +ve T cells	CpG methylation	NA	Walter Lab
51_Hf04	naïve CD4 +ve T cells	NOMe-seq	NA	Walter Lab
51_Hf04	naïve CD4 +ve T cells	ChIP-seq (H3K4me1)	NA	Epigenomics Lab at the Max Planck Institute for Molecular Genetics
51_Hf04	naïve CD4 +ve T cells	ChIP-seq (H3K4me3)	NA	Epigenomics Lab at the Max Planck Institute for Molecular Genetics
51_Hf04	naïve CD4 +ve T cells	ChIP-seq (H3K9me3)	NA	Epigenomics Lab at the Max Planck Institute for Molecular Genetics
51_Hf04	naïve CD4 +ve T cells	ChIP-seq (H3K27ac)	NA	Epigenomics Lab at the Max Planck Institute for Molecular Genetics
51_Hf04	naïve CD4 +ve T cells	ChIP-seq (H3K27me3)	NA	Epigenomics Lab at the Max Planck Institute for Molecular Genetics
51_Hf04	naïve CD4 +ve T cells	ChIP-seq (H3K36me3)	NA	Epigenomics Lab at the Max Planck Institute for Molecular Genetics
51_Hf03	central memory CD4 +ve T cells	mRNA-Seq	NA	Max Delbrück Center for Molecular Medicine
51_Hf03	central memory CD4 +ve T cells	CpG methylation	NA	Walter Lab
51_Hf03	central memory CD4 +ve T cells	NOMe-seq	NA	Walter Lab
51_Hf03	central memory CD4 +ve T cells	ChIP-seq (H3K4me1)	NA	Epigenomics Lab at the Max Planck Institute for Molecular Genetics
51_Hf03	central memory CD4 +ve T cells	ChIP-seq (H3K4me3)	NA	Epigenomics Lab at the Max Planck Institute for Molecular Genetics
51_Hf03	central memory CD4 +ve T cells	ChIP-seq (H3K9me3)	NA	Epigenomics Lab at the Max Planck Institute for Molecular Genetics
51_Hf03	central memory CD4 +ve T cells	ChIP-seq (H3K27ac)	NA	Epigenomics Lab at the Max Planck Institute for Molecular Genetics
51_Hf03	central memory CD4 +ve T cells	ChIP-seq (H3K27me3)	NA	Epigenomics Lab at the Max Planck Institute for Molecular Genetics
51_Hf03	central memory CD4 +ve T cells	ChIP-seq (H3K36me3)	NA	Epigenomics Lab at the Max Planck Institute for Molecular Genetics
51_Hf04	central memory CD4 +ve T cells	mRNA-Seq	NA	Max Delbrück Center for Molecular Medicine
51_Hf04	central memory CD4 +ve T cells	CpG methylation	NA	Walter Lab
51_Hf04	central memory CD4 +ve T cells	NOMe-seq	NA	Walter Lab
51_Hf04	central memory CD4 +ve T cells	ChIP-seq (H3K4me1)	NA	Epigenomics Lab at the Max Planck Institute for Molecular Genetics
51_Hf04	central memory CD4 +ve T cells	ChIP-seq (H3K4me3)	NA	Epigenomics Lab at the Max Planck Institute for Molecular Genetics
51_Hf04	central memory CD4 +ve T cells	ChIP-seq (H3K9me3)	NA	Epigenomics Lab at the Max Planck Institute for Molecular Genetics
51_Hf04	central memory CD4 +ve T cells	ChIP-seq (H3K27ac)	NA	Epigenomics Lab at the Max Planck Institute for Molecular Genetics
51_Hf04	central memory CD4 +ve T cells	ChIP-seq (H3K27me3)	NA	Epigenomics Lab at the Max Planck Institute for Molecular Genetics
51_Hf04	central memory CD4 +ve T cells	ChIP-seq (H3K36me3)	NA	Epigenomics Lab at the Max Planck Institute for Molecular Genetics
51_Hf03	effector memory CD4 +ve T cells	mRNA-Seq	NA	Max Delbrück Center for Molecular Medicine
51_Hf03	effector memory CD4 +ve T cells	CpG methylation	NA	Walter Lab
51_Hf03	effector memory CD4 +ve T cells	NOMe-seq	NA	Walter Lab
51_Hf03	effector memory CD4 +ve T cells	ChIP-seq (H3K4me1)	NA	Epigenomics Lab at the Max Planck Institute for Molecular Genetics
51_Hf03	effector memory CD4 +ve T cells	ChIP-seq (H3K4me3)	NA	Epigenomics Lab at the Max Planck Institute for Molecular Genetics
51_Hf03	effector memory CD4 +ve T cells	ChIP-seq (H3K9me3)	NA	Epigenomics Lab at the Max Planck Institute for Molecular Genetics
51_Hf03	effector memory CD4 +ve T cells	ChIP-seq (H3K27ac)	NA	Epigenomics Lab at the Max Planck Institute for Molecular Genetics
51_Hf03	effector memory CD4 +ve T cells	ChIP-seq (H3K27me3)	NA	Epigenomics Lab at the Max Planck Institute for Molecular Genetics
51_Hf03	effector memory CD4 +ve T cells	ChIP-seq (H3K36me3)	NA	Epigenomics Lab at the Max Planck Institute for Molecular Genetics
51_Hf04	effector memory CD4 +ve T cells	mRNA-Seq	NA	Max Delbrück Center for Molecular Medicine
51_Hf04	effector memory CD4 +ve T cells	CpG methylation	NA	Walter Lab
51_Hf04	effector memory CD4 +ve T cells	NOMe-seq	NA	Walter Lab
51_Hf04	effector memory CD4 +ve T cells	ChIP-seq (H3K4me1)	NA	Epigenomics Lab at the Max Planck Institute for Molecular Genetics
51_Hf04	effector memory CD4 +ve T cells	ChIP-seq (H3K4me3)	NA	Epigenomics Lab at the Max Planck Institute for Molecular Genetics
51_Hf04	effector memory CD4 +ve T cells	ChIP-seq (H3K9me3)	NA	Epigenomics Lab at the Max Planck Institute for Molecular Genetics
51_Hf04	effector memory CD4 +ve T cells	ChIP-seq (H3K27ac)	NA	Epigenomics Lab at the Max Planck Institute for Molecular Genetics
51_Hf04	effector memory CD4 +ve T cells	ChIP-seq (H3K27me3)	NA	Epigenomics Lab at the Max Planck Institute for Molecular Genetics
51_Hf04	effector memory CD4 +ve T cells	ChIP-seq (H3K36me3)	NA	Epigenomics Lab at the Max Planck Institute for Molecular Genetics
